# Supplementary material for: Validation of the Spanish version of the Edinburgh Feeding Evaluation in Dementia Scale for older people with dementia
Source: PLoS One. 2018 Feb 27;13(2):e0192690. doi: 10.1371/journal.pone.0192690 (PMC5828442; doi:10.1371/journal.pone.0192690)
Supplement: S2 File — (CSV) [file pone.0192690.s002.csv]

nuhsa	Procedencia_1	EDAD	SEXO	Pfeiffer	MNA	IMC	Albúmina	Albu_Resul	Linfocitos	Colesterol	Proteinas_Totales	Transferrina	Obs_1_Enf	EdFED1_Enf	EdFED2_Enf	EdFED3_Enf	EdFED4_Enf	EdFED5_Enf	EdFED6_Enf	EdFED7_Enf	EdFED8_Enf	EdFED9_Enf	EdFED10_Enf	EdFED11_Enf	Total_EdFED_Enf	Obs_2_Aux	EdFED1aux	EdFED2aux	EdFED3aux	EdFED4aux	EdFED5aux	EdFED6aux	EdFED7aux	EdFED8aux	EdFED9aux	EdFED10aux	EdFED11aux	Total_EdFED_Aux	Obs_3_Fam	EdFED1_Fam	EdFED2_Fam	EdFED3_Fam	EdFED4_Fam	EdFED5_Fam	EdFED6_Fam	EdFED7_Fam	EdFED8_Fam	EdFED9_Fam	EdFED10_Fam
AN0399073761	2	81	2	4	17,5	26,7	3,9	0	27,3	204	6,6		1	2	1	0	1	1	0	0	0	0	0	0	5														3	2	1	1	2	0	0	1	0	0	0
AN0972715795	2	72	2	7	18	23	4,2	0	19	221	6,3	269	1	2	1	1	1	0	0	0	0	0	0	1	6														3	2	1	1	1	0	0	0	0	0	0
AN0336030128	2	72	1	10	16,5	19,5	3,7	0	38,8	148	7,9	162	1	2	2	1	0	0	0	0	0	0	0	2	7	2	2	2	2	0	1	1	1	0	1	0	2	12	3	2	2	1	0	0	0	0	1	1	1
AN1442550260	2	91	1	2	16	23,5	4	0	22,2	191	5,9	199	1	2	1	1	2	1	0	0	0	0	0	0	7														3	2	2	1	2	1	0	0	0	0	0
AN0333906838	2	84	1	5	20,5	33,1	3,7	0	28,4	199	7	245	1	2	1	1	0	0	0	0	0	0	0	0	4														3	2	1	1	0	0	0	0	0	0	0
AN1011975950	2	65	1	1	14,5	24,1	4,1	0	33,6	179	6,6	254	1	2	2	2	2	0	0	0	1	0	0	2	11														3	1	2	2	2	0	0	0	2	0	0
AN0370958111	2	80	1	2	18	31,6	3,9	0	33,1	150	6,2	226	1	1	2	1	2	1	0	1	0	0	0	1	9														3	1	2	0	2	1	0	1	0	0	0
AN0338957710	2	81	2	10	19	19,6	3,7	0	30	198	6,7	237	1	2	2	1	0	0	0	0	1	1	0	2	9														3	2	2	1	0	0	0	0	0	1	0
AN0825158082	2	83	2	8	21,5	31,5	3,9	0	25,3	213	6,5	333	1	2	1	0	0	0	0	0	0	0	0	0	3														3	2	0	0	0	1	0	0	0	0	0
AN0386794874	2	90	2	10	15,5	21,8	3,8	0	16,2	187	7,3	241	1	2	2	2	2	2	1	0	0	1	0	2	14														3	2	2	2	0	1	1	0	0	1	0
AN0916329796	1	80	2	5	18,5	30,3	3,7	0	30,5	168			1	1	0	1	1	0	0	0	0	0	0	0	3	2	1	0	1	1	0	0	0	0	0	0	0	3
AN0368168147	1	91	1	10	12	22,8	3,5	1	20,9	109	5,8		1	2	2	2	2	0	0	0	0	1	0	2	11	2	2	2	2	1	0	0	0	0	1	0	2	10
AN0396033621	1	92	2	10	14,5	20,7	3,4	0	41,3	159	6,1		1	1	1	1	2	1	0	1	0	0	0	1	8	2	1	1	1	2	1	0	1	0	0	0	1	8
AN0348238485	1	78	1	10	20,5	23,1	3,8	0	24,6	160	6,2	182	1	2	1	2	1	0	0	0	0	0	0	0	6	2	2	1	2	1	0	0	0	0	0	0	0	6
AN0346637985	1	81	2	10	23	28,3	3,4	0	24,5	157	5,6	148	1	2	1	1	1	1	0	0	0	0	0	1	7	2	2	1	1	1	1	0	0	0	0	0	1	7
AN0372823642	1	72	2	10	13,5	20,3	2,6	2	14,3	150		93	1	2	1	0	2	1	1	1	0	0	1	1	10	2	2	1	0	2	1	1	1	0	0	1	1	10
AN0522731482	1	88	2	10	16	20,8	4,2	0	31	230	6,5	261	1	1	1	1	1	1	1	1	0	0	0	1	8	2	2	1	1	1	1	1	1	1	0	0	0	9
AN1050422609	1	96	2	7	18	19,4	3,4	1	16,6	163	5,5	205	1	2	1	1	1	1	0	0	0	0	0	1	7	2	2	1	1	2	1	0	1	0	0	0	0	8
AN0363749189	1	86	2	10	14	18,6	3,6	0	36	188	6	204	1	2	2	1	1	0	1	0	0	0	0	1	8	2	2	1	1	0	0	1	0	0	0	0	1	6
AN0322701621	1	75	2	10	19	29,9			39,4				1	2	2	1	1	0	0	0	0	0	0	2	8	2	1	1	2	1	0	0	1	0	0	0	2	8
AN1302576331	1	87	2	6	20	25,3			37,6	117	5,6		1	0	0	1	0	0	0	0	0	0	0	0	1	2	0	0	1	1	1	0	0	0	0	0	0	3
AN1476532794	1	88	2	5	19	20,4	3,5	1	28,9	115	6,5		1	0	0	0	0	0	0	0	0	0	0	0	0	2	0	0	0	1	0	0	0	0	0	0	0	1
AN0363749189	1	85	2	7	22,5	22,2	3,7	0	30,1	215	6,1		1	2	2	1	1	1	0	1	0	0	0	1	9	2	2	1	1	2	1	1	1	0	0	0	1	10
AN0401717720	1	75	2	6	21	19,7	3,9	0	25,5	135	6,3		1	0	0	1	0	0	0	0	0	0	0	0	1	2	0	0	0	1	0	0	0	0	0	0	0	1
AN0392840503	1	83	1	6	20	22,7	4,2	0	27,4	94	6,2		1	0	0	0	0	0	0	0	0	0	0	0	0	2	0	0	0	1	0	0	0	0	0	0	0	1
AN0339536272	1	87	2	10	13,5	25,2	3,3	1	18,8	178	6,7	187	1	2	2	1	1	1	1	1	0	0	1	2	12	2	2	1	1	1	1	1	1	1	0	2	1	12
AN1435377819	1	89	2	7	15,5	30,3	4	0	6,8	108	6,4		1	2	1	1	1	1	1	1	0	0	0	2	10	2	2	2	2	2	2	2	1	1	1	1	2	18
AN0841879973	1	78	1	10	18	23,6	3,7	0	27,4	119	5,9	195	1	2	2	1	1	0	0	0	0	0	0	2	8	2	2	2	1	0	0	0	1	0	1	1	2	10
AN0777543513	1	92	2	9	13	19,2	3,4	1	27,7	130	5,8	193	1	2	1	1	1	1	0	1	1	0	0	2	10	2	2	1	1	2	1	2	1	1	0	0	2	13
AN0822636991	1	95	2	8	9,5	17,1	3,6	0	58,6	121	6,3	253	1	2	1	1	1	1	0	0	1	0	0	1	8	2	2	1	1	2	1	1	1	1	0	0	1	11
AN0322711927	1	81	2	10	19,5	34,9			31,4				1	1	0	1	1	0	0	0	0	0	0	0	3	2	1	0	1	1	1	0	0	0	0	0	0	4
AN0772829010	1	79	2	7	21	27,9	3,5	1	39,2	195	6,1		1	1	0	2	1	0	0	0	1	0	0	0	5	2	2	0	2	1	0	0	0	2	0	0	0	7
AN0434066017	1	89	2	7	11,5	23,1	3,4	1	35,2	155	6,3		1	2	1	1	1	1	0	1	1	0	0	1	9	2	2	1	1	1	1	1	1	0	0	0	1	9
AN0407005836	1	70	1	4	21,5	22	3,9	0	40,3	112	6,2		1	1	0	2	0	0	0	0	0	0	0	0	3	2	2	0	2	0	0	0	0	0	0	0	0	4
AN0911141007	1	68	2	6	21	31,6	3,6	0	37,1	119	6,7	211	1	1	0	1	0	0	0	0	0	0	0	0	2	2	1	0	1	1	0	0	0	0	0	0	0	3
AN0361984193	1	63	2	2	20	25,6	4,3	0	29,3	193	6,8	325	1	1	0	0	0	0	0	0	0	0	0	0	1	2	1	0	0	1	0	0	0	0	0	0	0	2
AN0409242391	1	83	2	9	19	22	4,2	0	30,2	153	7,4	193	1	2	1	1	1	1	0	1	0	0	0	1	8	2	2	1	1	1	1	0	1	0	0	0	1	8
AN0429076770	1	86	2	6	22	29,2	4,3	0	19,8	211	6,7		1	1	1	1	1	0	0	0	0	0	0	1	5	2	0	0	0	1	1	0	0	1	0	0	1	4
AN0342261871	1	83	2	9	14,5	21,2	3	1	22,8	245	5,2		1	2	2	1	1	1	0	0	0	0	0	2	9	2	2	2	1	1	1	1	1	1	0	1	2	13
AN0782860325	1	79	2	6	20	23,5			29,6	130	5,2	207	1	0	0	1	0	0	0	0	0	0	0	0	1	2	0	0	0	2	1	0	0	0	0	0	0	3
AN	1	86	2	10	16,5	18,5			20				1	2	1	1	1	0	0	0	0	0	0	1	6	2	1	1	2	1	1	1	1	0	0	0	1	9
AN0390595961	1	81	1	5	17	26,2	3,5	1		119	6,8	173	1	1	0	1	0	0	0	0	0	0	0	0	2	2	0	0	1	1	0	0	0	0	0	0	0	2
AN	1	87	2	5	19,5	19,6	4,2	0	24	227	7		1	1	0	0	0	0	0	0	0	0	0	0	1	2	0	0	0	1	1	0	0	0	0	0	0	2
AN0368832090	1	77	1	9	21	26	3,7	0	32,5	155	6,7		1	1	1	1	1	0	0	0	0	0	0	0	4	2	0	0	1	1	0	0	0	0	0	0	0	2
AN0361498284	1	85	2	8	20	27,6	3,6	0	20,9	157	5,7	240	1	1	0	1	1	0	0	0	0	0	0	0	3	2	0	0	1	1	0	0	0	0	0	0	0	2
AN1443398406	1	76	1	5	15	21	3,1	1	43,7	242	5,5		1	1	0	1	1	0	0	0	0	0	0	0	3	2	1	1	1	1	1	0	1	0	0	0	0	6
AN0416430903	1	80	2	2	18	29	3,8	0	30,3	195	6,7	238	1	1	0	1	1	0	0	0	0	0	0	0	3	2	0	0	1	1	1	0	0	0	0	0	0	3
AN0372445645	1	91	2	10	13	17,5	3,5	1	30,5	142	5,7	213	1	2	2	1	1	2	2	1	0	0	0	2	13	2	2	1	1	1	1	1	1	1	0	0	2	11
AN1261583828	1	93	2	6	21	22	3,5	1	26,3	129	6,3	239	1	1	0	0	0	0	0	0	0	0	0	0	1	2	0	0	0	1	0	0	0	0	0	0	0	1
AN0346138942	1	75	2	9	21	33,3	4	0	21,7	133	7		1	2	1	1	1	0	0	0	0	0	0	1	6	2	2	0	1	1	0	0	0	0	0	0	1	5
AN0380570003	1	84	2	6	10	14,8	3,7	0	28	196	6,4	183	1	2	2	2	1	1	1	1	1	2	1	2	16	2	2	2	2	1	1	1	1	1	2	1	2	16
AN1224188813	1	86	2	3	23	25,7	3,9	0	33,9	207	6,5	301	1	1	0	0	0	1	0	0	0	0	0	0	2	2	1	0	0	0	1	0	0	0	0	0	0	2
AN0135375423	1	56	2	4	21,5	26,6	4,3	0	25,3	220	6,6	265	1	1	1	2	1	1	0	0	0	0	0	0	6	2	1	1	2	1	1	0	0	0	0	0	0	6
AN0380914048	1	81	2	10	17,5	23	3,8	0	38,2	184	6,6	218	1	2	2	0	0	0	1	0	0	0	0	2	7	2	2	2	0	0	0	1	0	0	0	0	2	7
AN0421186832	1	91	2	5	17,5	27,1	3,3	1	33,9	152	6,5	182	1	2	2	2	1	2	0	0	2	2	1	2	16	2	2	2	2	1	2	0	0	2	2	1	2	16
AN0374890550	1	89	2	8	14,5	22,3	3,5	1	22,4	154	6,7	217	1	2	2	1	0	0	0	0	0	1	0	2	8	2	2	2	1	0	0	0	0	0	1	0	2	8
AN0343910669	1	93	2	6	16	19,8	3,6	0	28,1	133	6,6	223	1	2	2	0	0	1	0	0	0	0	0	2	7	2	2	2	0	0	1	0	0	0	0	0	2	7
AN0353195993	1	59	2	10	15,5	23,4	3,7	0	34,6	120	5,8	237	1	2	2	1	1	1	1	1	1	0	1	2	13	2	2	2	1	1	1	1	1	1	0	1	2	13
AN0327530605	1	89	2	9	14	18,5	4	0	35,2	119	7	182	1	2	2	1	0	1	1	1	1	1	1	2	13	2	2	2	1	0	1	1	1	1	1	1	2	13
AN0396095760	1	74	2	9	11	17,6	4,2	0	20,9	175	6,7	240	1	2	2	1	0	0	0	0	1	0	0	2	8	2	2	2	1	0	0	0	0	1	0	0	2	8
AN0277596823	2	81	2	6	19,5	26	3,9	0	28,8	175	6,5	226	1	1	1	1	1	1	0	0	0	0	0	0	5	2	1	1	0	1	1	0	0	0	0	0	0	4	3	2	0	0	0	0	0	0	0	0	0
AN0402828873	2	77	1	7	23,5	25	4,4	0	23,3	160	6,9	212	1	1	1	0	1	1	1	0	0	0	0	1	6														3	1	1	0	1	0	0	0	0	0	0
AN0342058272	2	81	2	3	23,5	24	4	0	35,6	170	6,5	221	1	2	1	0	1	1	0	0	0	0	0	0	5														3	1	0	0	1	1	0	0	0	0	0
AN0350171516	2	84	1	10	21,5	28,3	3,7	0	27,5	179	6,4	261	1	2	1	1	1	1	1	1	1	0	1	2	12														3	2	1	1	1	1	1	1	1	0	1
AN0350068250	2	85	1	9	15,5	25,5	3,9	0	20,1	172	6,3	293	1	2	1	1	1	0	1	0	1	0	0	2	9														3	2	1	0	0	0	1	0	1	0	0
AN1013998200	2	90	1	8	22	31,8	3,8	0	26,2	137	5,6	224	1	2	2	1	1	1	0	0	1	0	1	2	11														3	1	1	1	0	0	0	0	0	0	0
AN036275841	2	89	2	8	19,5	31,1	3,9	0	23,7	187	7,1	269	1	1	1	0	0	1	0	0	0	0	0	0	3														3	0	0	0	0	0	0	0	0	0	0
AN0350356725	2	83	1	10	7	16,3	3,7	0	29,4	146	6,6	183	1	2	2	1	1	1	1	1	1	0	1	2	13														3	2	2	1	1	1	1	1	1	0	1
AN1326715486	2	83	1	3	12	19	4,2	0	22,6	136	7,4	189	1	1	1	0	1	1	0	0	0	0	0	0	4														3	1	0	0	1	1	0	0	0	0	0
AN0398146504	2	86	2	10	25	27,4	3,4	1	15,9	145	6,1	212	1	1	1	1	1	1	0	0	0	0	0	1	6														3	1	1	1	1	1	0	0	0	0	0
AN0373324810	1	73	2	9	16	20,2	3,8	0	19,9	206	6,8	177	1	2	2	1	1	1	1	1	1	1	1	2	14	2	2	2	1	1	1	1	1	1	1	1	2	14
AN0356344655	1	82	2	7	24	31,7	4,3	0	34,9	151	7,7	270	1	0	0	0	0	0	0	0	0	0	0	0	0	2	0	0	0	0	0	0	0	0	0	0	0	0
AN0351215577	1	83	1	9	24,5	28,5	4,4	0	32	125	6,2	235	1	0	0	0	0	1	0	0	0	0	0	1	2	2	0	0	0	0	1	0	0	0	0	0	1	2
AN0886737322	1	75	1	5	19,5	35,5	4,2	0	31,7	124	6,7	248	1	1	1	1	1	1	0	1	1	1	1	0	9	2	1	1	1	1	1	0	1	1	1	1	0	9
AN0408079203	1	89	2	9	19	24,4	3,9	0	29,8	246	7,3	204	1	2	2	1	0	1	1	0	0	0	1	2	10	2	2	2	1	0	1	1	0	0	0	1	2	10
an0429968968	1	90	2	7	9,5	14,8	3,5	1	16,2	172	6,2	236	1	2	2	1	1	1	1	1	1	1	1	2	14	2	2	2	1	1	1	1	1	1	1	1	2	14
AN0339598617	1	93	2	8	20	20,2	3,2	1	43	172	5,7	179	1	2	1	1	1	1	1	1	0	0	1	1	10	2	2	1	1	1	1	1	1	0	0	1	1	10
AN0398910376	1	82	2	9	17	30,8	3,7	0	16,9	163	6,1	202	1	2	2	0	1	0	1	0	0	0	0	2	8	2	2	2	0	1	0	1	0	0	0	0	2	8
AN0350753617	1	97	1	9	14,5	29,4	3	1	19,7	122	5,8	134	1	2	2	1	1	1	1	1	1	1	0	2	13	2	2	2	1	1	1	1	1	1	1	0	2	13
AN0312514496	1	85	2	5	23	27,4	3,9	0	24,2	192	6,7	218	1	1	1	0	1	1	0	0	0	0	1	0	5	2	1	1	0	1	1	0	0	0	0	1	0	5
AN0369102074	1	81	2	10	13	19,6	3,5	1	22,8	224	5,8	243	1	2	1	1	1	1	1	0	0	0	0	2	9	2	2	1	1	1	1	1	0	0	0	0	2	9
AN0358207762	1	81	2	6	20	26	3,4	1	21,5	136	6,3	206	1	2	2	0	0	0	0	0	0	0	0	2	6	2	2	2	0	0	0	0	0	0	0	0	2	6
AN0351679056	1	75	1	8	14,5	21,8	3,3	1	7,4	89	5,5		1	2	1	1	1	1	1	1	1	1	1	2	13	2	2	2	1	1	1	1	1	1	1	1	2	14
PRIVADO	1	89	2	8	12,5	18			18,4	154			1	1	1	1	1	0	0	0	0	0	0	1	5	2	1	1	1	1	0	0	0	0	0	0	1	5
AN0782458682	1	91	2	9	10,5	17,7	3	1	22,8	129	5,2	189	1	1	1	1	0	0	0	0	0	0	0	2	5	2	1	1	1	0	0	0	0	0	0	0	2	5
AN0364071717	1	84	2	7	21	29,6	2,7	2	13,6	150	5	219	1	2	2	0	0	0	0	0	0	0	0	1	5	2	2	2	0	0	0	0	0	0	0	0	1	5
AN0347543725	1	90	2	10	14	22,1	3,6	0	39,4	135	5,7	187	1	2	2	1	1	1	1	1	1	1	1	1	13	2	2	2	1	1	1	1	1	1	1	1	1	13
AN0322810240	1	84	2	9	14,5	16,9	3,8	0	41	219	6,3	216	1	2	2	2	1	1	0	0	2	1	0	2	13	2	2	2	2	1	1	0	0	2	1	0	2	13
AN0761407662	1	90	2	8	17	16,5	4,1	0	32,6	179	6,7	209	1	2	1	1	0	1	0	0	0	0	0	1	6	2	2	1	1	0	1	0	0	0	0	0	1	6
AN0343620642	1	75	2	10	16,5	22,3	4,1	0	22,4	200	6,5	269	1	2	2	1	0	1	1	1	1	1	1	2	13	2	2	2	1	0	1	1	1	1	1	1	2	13
AN0888634882	1	78	1	9	21,5	29,8	3,9	0	17,1	157	7	212	1	2	2	1	0	0	0	0	0	0	0	1	6	2	2	2	1	0	0	0	0	0	0	0	1	6
AN0343106781	1	81	2	10	11,5	28,4	3,8	0	30,2	217	6,4	227	1	2	2	2	2	2	1	2	2	2	2	2	21	2	2	2	2	2	2	1	2	2	2	2	2	21
AN1348277475	2	83	2	8	15	19,5	3,9	0	25	173	6	232	1	2	2	2	2	2	1	1	1	1	1	2	17	2	2	2	2	2	1	1	1	2	1	1	2	17	3	2	2	1	1	1	1	1	1	0	1
AN0336962136	2	89	2	2	23,5	34,9	3,8	0	30,7	151	5,8	236	1	0	0	0	1	0	0	0	0	0	0	0	1	2	0	0	0	2	0	0	0	0	0	0	0	2	3	0	0	0	1	0	0	0	0	0	0
AN0390442276	2	77	1	4	25	24,4	4,2	0	40,4	94	6,7	264	1	0	0	0	0	0	0	0	0	0	0	0	0	2	0	0	0	0	0	0	0	0	0	0	0	0	3	0	0	0	0	0	0	0	0	0	0
AN0429048074	2	83	2	4	22	24,9	4,3	0	17,9	157	6,9	299	1	0	0	0	0	0	0	0	0	0	0	0	0	2	0	0	0	2	0	0	0	0	0	0	0	2	3	1	1	0	2	1	0	0	1	0	0
AN0346569580	2	83	1	10	15,5	22,3	3,9	0	31,4	154	6,5	196	1	2	2	1	0	1	1	0	1	0	1	2	11	2	2	2	2	1	0	0	0	0	0	1	2	10	3	2	2	1	0	0	0	0	0	0	0
AN0679766095	2	81	2	9	25,5	25,2	3,9	0	4,2	202	6,5	204	1	0	0	0	1	1	0	0	0	0	0	0	2	2	0	0	0	0	1	0	0	0	0	0	0	1	3	0	0	0	0	1	0	0	0	0	0
AN0673993484	2	93	1	7	18	23,9	3,5	1	24,7	153	6,3	284	1	2	2	2	2	1	1	1	1	0	1	2	15	2	2	2	2	2	1	1	1	1	0	0	2	14	3	2	2	2	2	1	2	1	0	1	1
AN0356241187	2	77	1	7	21,5	25,1	4,1	0	9,8	109	6,5	207	1	2	2	2	1	1	1	1	1	1	1	2	15	2	2	2	2	0	0	0	1	0	1	0	2	10	3	2	2	2	0	0	0	0	0	1	0
AN0369133703	2	82	2	10	23,5	26,3	3,8	0	32	156	7	225	1	2	2	2	2	1	2	2	2	2	1	2	20	2	2	2	2	2	2	2	2	0	0	1	2	17	3	2	2	2	1	1	2	2	1	0	0
AN0436849706	2	84	1	6	25,5	26,1	4,3	0	23	176	7	257	1	0	0	0	0	0	0	0	0	0	0	0	0	2	0	0	0	2	0	0	0	0	0	0	0	2	3	1	0	1	0	1	0	0	0	0	0
AN0571813583	2	82	1	6	23,5	19,5	3,5	1	20,2	192	9,9	259	1	1	1	0	2	1	0	0	0	0	0	1	6	2	0	0	0	2	0	0	0	0	0	0	0	2	3	2	1	1	2	1	1	1	0	0	1
AN1177135224	2	77	2	8	15,5	18,6	4,3	0	26,9	212	6,7	270	1	2	2	2	2	2	1	1	1	2	1	2	18	2	2	2	2	2	2	0	2	0	2	1	2	17	3
AN0393943572	2	88	2	10	25,5	23,3	4,3	0	19,6	215	6,8	389	1	0	0	0	2	1	0	0	0	0	0	0	3	2	0	0	0	2	0	0	0	0	0	0	0	2	3	2	1	1	2	1	0	1	0	0	0
AN0778788345	2	89	2	2	24,5	22,3	3,9	0	43,1	200	6,7	245	1	0	0	0	1	0	0	0	0	0	0	1	2	2	0	0	1	2	0	0	0	0	0	0	1	4	3	2	1	1	1	1	0	0	0	0	0
AN0705661358	2	81	2	4	23,3	33,3	3,5	1	11,1	102	6,9	298	1	0	0	0	1	0	0	0	0	0	0	0	1	2	0	0	0	1	0	0	0	0	0	0	0	1	3
AN0369460166	2	72	1	10	14,5	23,7	3,3	1	11,7	99	7,2	320	1	1	1	1	1	1	0	1	1	0	1	1	9	2	1	1	2	2	2	0	2	0	0	0	1	11	3
AN0355270581	2	70	1	10	14,5	25,2	4,1	0	33,6	159	7,2	208	1	2	2	1	0	0	0	1	1	1	0	2	10	2	2	2	2	0	0	2	0	2	1	0	2	13	3	2	2	1	0	0	0	0	0	0	0
AN0078574041	2	88	2	7	24	32,3	4	0	25,3	114	6,5	311	1	0	0	0	0	0	0	0	0	0	0	0	0	2	0	0	0	0	0	0	0	0	0	0	0	0	3
AN0340898215	2	79	2	9	24,5	32	4,2	0	28,3	171	6,8	327	1	1	1	1	1	1	1	1	1	1	1	1	11	2	1	1	1	2	1	2	1	1	0	0	2	12	3	2	1	1	1	1	0	0	1	0	0
AN0371971153	2	63	2	8	23,5	31,2	4,4	0	36,2	171	7,2	309	1	1	1	0	1	1	0	0	0	0	0	1	5	2	1	0	0	2	1	1	1	1	1	1	1	10	3	1	1	1	1	1	0	0	0	0	0
AN0164536047	2	61	2	6	23	27,8			28,1	195	6,8		1	0	0	0	0	0	0	0	0	0	0	0	0	2	0	0	0	0	0	0	0	0	0	0	0	0	3	1	0	1	0	0	0	0	0	0	0
AN0154448653	2	86	2	10	20,5	26,4	4,1	0	28,2	205	6,4	248	1	1	1	1	1	1	1	1	1	0	1	1	10	2	1	1	2	2	1	1	1	1	0	0	1	11	3	2	2	1	1	1	0	0	1	0	0
AN0379676892	2	75	2	7	24	32,7			32	159	7,3		1	0	0	0	0	0	0	0	0	0	0	0	0	2	0	0	0	2	0	0	0	0	0	0	0	2	3	0	0	0	0	1	0	0	0	0	0
AN0324599282	2	78	1	6	16,5	23,8	3,9	0	24,9	128	6,3	233	1	1	0	0	2	1	0	0	0	0	1	1	6	2	0	0	0	2	1	0	0	0	0	0	0	3	3	0	0	1	1	0	0	0	0	0	0
AN0995922744	2	82	2	7	20,5	26,6			23,7	163			1	2	2	2	0	0	1	0	0	2	0	2	11	2	2	2	2	2	0	2	0	0	2	0	2	14	3	2	2	1	0	0	0	0	0	0	0
AN0380097228	2	85	2	6	24,5	25,7	3,3	1	5,3	125	6,3	162	1	0	0	0	1	1	0	0	0	0	0	0	2	2	0	0	2	2	0	0	0	0	0	0	0	4	3	0	0	0	1	1	0	0	0	0	0
AN0386732230	2	80	2	3	23	27,8	4,1	0	20,5	152	6,1	286	1	0	0	0	1	0	0	0	0	0	0	0	1	2	0	0	0	2	0	0	0	0	0	0	0	2	3	1	1	1	0	0	0	0	0	0	0
AN0768781278	2	83	1	4	24,5	21,3	4,2	0	21,3	147	7,1	282	1	1	0	1	0	0	0	0	0	0	0	1	3	2	0	0	1	0	0	0	0	0	0	0	0	1	3	2	1	1	0	0	0	0	1	0	0
AN0951964667	2	83	2	10	24	25,1	3,8	0	40,5	170	6,6	247	1	2	1	1	2	1	0	0	0	0	1	1	9	2	1	1	0	2	1	0	0	0	0	0	1	6	3	2	1	1	1	1	1	1	0	0	0
AN0349582442	2	81	1	9	14,5	26,6	4	0	20	152	7,8	220	1	2	2	2	0	0	1	1	1	1	1	2	13	2	2	2	1	0	1	0	1	0	0	0	2	9	3	2	2	0	0	0	0	0	0	0	0
AN0417334215	2	75	2	6	26	23,9			33	218	7,1		1	0	0	0	2	1	0	0	0	0	0	1	4	2	0	0	0	2	0	0	0	0	0	0	0	2	3	1	1	0	1	0	0	0	0	0	0
AN1035151371	2	83	2	5	24,5	26,4	4,5	0	17,7	123	6,9	238	1	0	0	0	1	1	0	0	0	0	0	0	2	2	0	0	0	2	0	0	0	0	0	0	0	2	3	2	2	1	2	1	0	1	0	0	0
AN0903398585	2	81	2	10	23	24,4	3,8	0	21,9	192	6	222	1	0	0	0	0	0	0	0	0	0	0	0	0	2	0	0	0	0	1	0	0	0	0	0	0	1	3	1	0	0	1	0	0	0	0	0	0
AN0419165289	2	88	2	10	12,5	20,6	3,2	1	33,2	173	5,9	197	1	2	2	2	2	1	1	1	1	0	0	2	14														3	2	2	2	1	1	1	1	1	1	1
AN0347836846	1	89	1	8	15,5	19,5	3,2	1	15,5	151	6,2		1	2	1	1	2	1	0	0	0	0	0	1	8	2	2	2	0	2	2	1	0	0	0	0	2	11
AN1408460925	1	54	2	10	19	20,9	4,2	0	36,2	215	7,2		1	2	1	1	0	0	1	1	1	0	0	2	9	2	2	2	0	1	0	1	0	1	0	0	2	9
AN0206453888	1	89	2	8	23,5	21,4	4	0	16,2	120	6,5		1	0	1	0	1	0	0	0	0	0	0	0	2	2	0	0	0	0	0	0	0	0	0	0	0	0
AN0824291550	1	93	2	9	17	20,3	4,2	0	11,4	216	7,8		1	1	1	1	1	1	0	1	0	0	0	1	7	2	2	1	0	2	1	0	0	0	0	0	1	7
AN0386291686	1	76	2	10	20,5	21,3	4,1	0	22,2	188	6,8		1	2	1	1	2	1	0	1	1	0	0	1	10	2	2	1	1	2	1	0	1	1	0	1	1	11
AN0335865026	1	90	2	9	17,5	20,5	3,9	0	18	233	6,9		1	2	1	1	1	1	0	0	0	0	0	1	7	2	2	2	0	1	2	1	1	0	0	0	1	10
AN0990296542	1	89	2	10	16,5	19,9	4,4	0	31,7	194	7,2		1	2	2	0	1	0	1	0	0	0	0	2	8	2	2	2	0	1	0	1	0	0	0	0	1	7
AN0347433082	1	83	2	8	25	28,8	4,6	0	27,7	208	6,9		1	0	1	0	0	0	0	0	0	0	0	0	1	2	0	0	0	0	0	0	0	0	0	0	0	0
AN0366237645	1	88	2	10	21,5	16,2	4,4	0	20,4	175	6,5		1	0	0	0	0	0	0	0	0	0	0	0	0	2	0	0	0	0	0	0	0	0	0	0	0	0
AN0379588582	1	70	2	10	19,5	22,6	4,1	0	9,9	151	7,7	202	1	0	0	0	1	0	0	0	0	0	0	0	1	2	0	0	0	1	0	0	0	0	0	0	0	1
AN0347510581	1	80	2	9	23	25,7	3,8	0	44,8	173	5,9	222	1	1	1	0	1	1	1	1	0	0	0	1	7	2	2	2	0	1	2	0	0	0	0	0	1	8
AN0951965475	1	85	2	10	17,5	20	3,8	0	32,8	206	6,8		1	2	2	1	0	1	1	1	1	0	0	2	11	2	2	2	2	1	1	0	0	1	0	0	2	11
AN0419641094	1	74	2	10	16,5	16,7	4,4	0	26,3	148	6,8	281	1	2	2	1	0	0	0	0	0	0	0	2	7	2	2	1	0	0	0	0	0	0	0	0	2	5
AN0367911196	1	85	2	8	24,5	26,4	4	0	23,9	190	6,5		1	0	0	0	0	0	0	0	0	0	0	0	0	2	0	0	0	1	0	0	0	0	0	0	0	1
AN0823356714	1	84	2	10	16	19,5	4	0	20,5	151	6,8	233	1	2	2	1	1	1	0	1	0	0	0	2	10	2	2	2	2	2	0	0	0	0	0	0	2	10
AN0339553248	1	80	2	8	25	28,8	3,9	0	25,1	168	7	257	1	2	0	0	2	1	0	0	0	0	0	0	5	2	2	1	0	1	1	0	1	1	0	0	0	7
AN0399493992	1	76	1	10	20,5	20,8	3,7	0	15,4	146	7,4		1	2	2	2	2	0	0	0	0	0	0	1	9	2	2	2	2	1	0	0	0	0	0	0	1	8
AN1011083853	1	91	2	8	17,5	18,5	3,3	1	23,7	238	6,7	223	1	2	2	2	1	0	0	0	1	0	0	2	10	2	2	2	1	1	0	0	0	1	0	0	2	9
AN1195660507	1	86	2	10	15	14,5	3,9	0	24,3	204	6,1		1	2	2	1	1	0	0	0	0	0	0	2	8	2	2	2	0	0	0	0	1	0	0	0	2	7
AN0426285796	1	87	2	9	9,5	15,7	3,8	0	26,3	172	6,7		1	2	2	0	2	2	1	1	0	0	0	2	12	2	2	2	2	2	2	0	2	1	0	1	2	16
AN0419225816	1	78	2	10	17	15,2	3,4	1	23	173	5,9		1	2	2	1	2	2	1	1	1	0	0	2	14	2	2	2	2	2	1	0	1	2	0	0	2	14
AN0299476484	1	85	2	8	21	21,6							1	2	1	0	1	1	0	0	0	0	0	0	5	2	0	0	0	1	0	0	0	0	0	0	0	1
AN0401711959	1	80	1	10	20,5	18,9	4,2	0	19,1	139	7,5		1	1	0	1	0	0	0	0	0	0	0	0	2	2	0	0	0	0	0	0	0	0	0	0	0	0
AN0355725673	1	65	1	10	16	17,9	4,4	0	24	238	6,5		1	2	2	1	1	0	0	0	0	0	0	2	8	2	2	2	0	1	0	0	0	0	0	0	2	7
AN0408944725	1	92	2	8	24	28	3,7	0	24,3	163	6,8		1	1	0	0	1	0	0	0	0	0	0	0	2	2	0	0	0	1	0	0	0	0	0	0	0	1
AN0893209949	1	74	2	10	23,5	26	3,7	0	36,9	181	5,8	179	1	1	0	1	1	0	0	0	0	0	0	1	4	2	0	0	0	1	0	0	0	0	0	0	0	1
AN0344291801	1	91	2	9	21,5	20	3,6	0	8,4	145	6,4		1	1	1	0	1	0	0	0	0	0	0	0	3	2	0	0	0	1	0	0	0	0	0	0	0	1
AN0341381191	1	62	2	10	19	21	3,3	1	34,1	212	5,9	209	1	2	2	1	1	0	1	1	0	0	0	2	10	2	2	2	2	2	0	1	0	0	0	0	2	11
AN0927405277	1	85	2	10	14,5	17,1	3,5	1	30	165	7,7		1	2	2	2	2	1	1	1	1	0	1	2	15	2	2	2	2	1	1	2	0	1	0	0	2	13
AN0964946604	1	84	2	10	17	17,7	3,9	0	20,7	142	7,2	197	1	2	2	1	1	0	0	0	0	0	0	2	8	2	2	2	0	0	0	0	0	0	0	0	2	6
AN0822773300	1	89	2	10	19,5	20,3	4,3	0	17,4	172	7,3		1	1	0	0	1	0	0	0	0	0	0	0	2	2	1	0	0	1	0	0	0	0	0	0	0	2
AN0337277586	2	84	2	10	20,5	30,8	3,4	1	52,1	118	6,8	183	1	1	0	1	1	1	0	0	0	0	0	0	4	2	1	1	1	0	1	0	0	0	0	0	0	4	3	0	0	1	0	0	0	0	0	0	0
AN0060904580	2	87	1	4	24	25,7	4	0	37,1	157	6	242	1	0	0	0	0	0	0	0	0	0	0	0	0	2	0	0	0	0	0	0	0	0	0	0	0	0	3	1	0	0	0	0	0	0	0	0	0
AN1189926894	2	64	1	9	23	29,6	4,2	0	32,3	206	7	248	1	1	1	1	0	0	0	0	0	0	0	1	4	2	1	1	1	0	0	0	0	0	0	0	1	4	3	1	1	1	0	0	0	0	0	0	0
AN0366601393	2	82	1	10	21,5	24,3	4	0	29,8	151	6,5	225	1	2	2	1	2	1	1	1	1	0	1	2	14	2	2	2	1	1	1	1	1	1	0	1	2	13	3	2	2	1	2	1	1	1	1	0	1
AN0323741642	2	74	2	9	25	27	4,2	0	28,3	137	6,4	305	1	0	0	0	0	0	0	0	0	0	0	0	0	2	1	0	0	0	0	0	0	0	0	0	0	1	3	2	1	0	1	0	0	0	0	0	0
AN0396114406	2	77	2	8	21,5	23,6	4,2	0	23,2	212	6,9	262	1	0	0	0	0	0	0	0	0	0	0	0	0	2	2	0	0	0	0	0	0	0	0	0	0	2	3	1	0	1	0	0	0	0	0	0	0
AN0340325006	2	77	2	9	20	29,2	3,5	1	16,6	177	6,7	275	1	2	2	0	0	0	0	0	0	0	0	2	6	2	1	1	1	0	0	0	0	0	0	0	1	4	3	2	2	1	0	0	0	0	0	0	0
AN0862463171	2	74	2	10	18	20	3,9	0	33,1	139	6,3	205	1	2	2	1	0	0	0	0	0	0	0	1	6	2	2	1	1	1	0	0	0	0	0	0	2	7	3	2	1	1	1	0	0	0	0	0	0
AN0429658467	2	83	2	10	21	27,5	4,1	0	40	133	6,6	241	1	2	2	2	2	2	2	2	2	2	2	2	22	2	2	2	1	2	1	1	1	1	0	1	2	14	3	2	2	2	2	2	2	2	2	1	2
AN0931799579	2	80	2	5	29	24,2	4,3	0	22,6	197	6,2	279	1	0	0	0	0	0	0	0	0	0	0	0	0	2	0	0	0	1	1	1	0	0	0	0	0	3	3	1	0	0	2	0	0	0	0	0	0
AN0379002037	2	87	2	9	19	17	3,6	0	18,7	225	6,2	140	1	2	1	1	1	0	0	0	0	0	0	1	6	2	1	1	1	1	0	0	0	0	0	0	0	4	3	1	1	0	1	1	0	0	0	0	0
AN0366441951	2	81	1	8	28	29,7	4	0	23,8	129	6,7	221	1	1	0	0	1	1	0	0	0	0	0	0	3	2	1	1	0	0	1	0	0	0	0	1	1	5	3	1	0	1	1	1	0	0	0	0	0
AN0330540029	2	75	2	5	27	32,1	4,2	0	44,9	129	7,2	264	1	0	0	0	0	0	0	0	0	0	0	0	0	2	1	0	0	0	0	0	0	0	0	0	0	1	3	0	0	0	0	0	0	0	0	0	0
AN0374182349	2	86	1	2	24	28,6	4,5	0	15,5	169	7,5	333	1	1	0	0	0	0	0	0	0	0	0	0	1	2	2	1	1	0	0	0	0	0	0	0	1	5	3	1	1	1	0	1	0	0	0	0	0
AN0412281525	2	75	2	6	28	30,9	3,7	0	27,2	154	7,8	280	1	0	0	0	0	0	0	0	0	0	0	0	0	2	1	0	0	0	0	0	0	0	0	0	0	1	3	1	1	0	1	0	0	0	0	0	0
AN0776428013	2	94	2	10	26	36,7			22,5				1	1	0	1	0	0	0	0	0	0	0	0	2	2	2	1	1	1	0	0	0	0	0	0	0	5	3	0	0	0	0	0	0	0	0	0	0
AN0692408330	2	88	1	6	27	26,1	4,2	0	21	130	6,2	212	1	0	0	0	0	0	0	0	0	0	0	0	0	2	1	0	0	0	0	0	0	0	0	0	0	1	3	0	1	1	0	0	0	0	0	0	0
AN1028224561	2	70	2	10	16	21,9	4,3	0	27,7	212	6,9	246	1	2	2	1	1	1	1	1	1	0	1	2	13	2	2	2	1	1	1	1	1	1	1	1	2	14	3	2	2	1	1	1	1	1	1	1	1
AN1037951237	2	81	2	9	17	23,7	4,1	0	26,2	185	6,7	251	1	1	1	0	1	1	0	0	0	0	0	1	5	2	1	1	0	1	1	0	0	0	0	1	1	6	3	2	1	0	2	1	0	0	0	0	0
AN0350778976	2	77	1	9	20	19,7	3,5	1	16,1	156	6,4	181	1	0	0	0	0	0	0	0	0	0	0	0	0	2	0	0	1	0	0	0	0	0	0	0	0	1	3	1	1	1	1	0	0	0	0	0	0
AN0353260156	2	85	2	7	19,5	28,2	3,6	0	30,8	207	6,3	221	1	2	2	1	1	0	0	0	0	0	0	2	8	2	2	2	1	1	1	1	0	0	0	0	2	10	3	2	2	1	1	1	1	0	0	0	0
AN1435878175	2	81	2	7	17	22,7	3,9	0	29,4	146	6,4	332	1	2	2	1	1	0	0	0	0	0	0	2	8	2	2	2	1	0	0	0	0	0	0	0	1	6	3	2	1	2	2	1	2	1	1	0	0
AN0406955922	2	90	2	9	19,5	22	3,6	0	36,5	154	6,3	193	1	1	0	0	2	1	0	0	0	0	0	0	4	2	1	0	1	1	1	0	0	0	0	0	0	4	3	2	2	1	2	2	1	1	1	1	1
AN0356192485	2	72	1	3	18	23,3	4,2	0	30,8	215	7,1	245	1	1	1	1	1	1	0	0	0	0	0	1	6	2	2	2	1	1	1	1	1	0	0	1	2	12	3	2	2	2	2	1	1	2	1	1	1
AN0429415563	2	67	2	9	26	30,6	3,7	0	24,9	125	6,7	364	1	0	0	0	0	0	0	0	0	0	0	0	0	2	0	0	0	0	0	0	0	0	0	0	0	0	3	1	1	1	1	1	1	1	0	0	0
AN0351190723	2	80	1	6	26	31,6	4,3	0	30,5	125	7,2	267	1	0	0	0	0	0	0	0	0	0	0	0	0	2	0	0	0	0	0	0	0	0	0	0	0	0	3	0	0	1	2	1	0	0	0	0	0
AN0407567830	2	84	2	10	16	20,1	4,1	0	7,7	162	6,8	300	1	1	1	1	2	1	1	1	0	0	0	1	9	2	2	2	1	1	1	1	1	0	0	1	1	11	3	2	2	2	2	2	1	1	0	0	0
AN0471125462	2	89	2	7	21,5	20,1	4,2	0	32,5	224	6,3	334	1	0	0	0	0	0	0	0	0	0	0	0	0	2	1	0	0	0	0	0	0	0	0	0	0	1	3	1	1	1	2	0	2	2	2	2	2
AN0383760390	2	69	2	6	19	24,4	4,1	0	21,3	216	6,5	221	1	2	1	1	2	0	0	0	0	0	0	2	8	2	2	2	1	0	1	1	1	0	0	2	2	12	3	2	1	1	2	0	0	0	0	0	1
AN0356579374	2	75	1	8	25	29,2	3,7	0	45,1	237	7,7	263	1	0	0	0	0	0	0	0	0	0	0	0	0	2	0	0	0	1	0	0	0	0	0	0	0	1	3	1	0	1	1	0	2	0	1	0	0
AN0896185021	2	75	2	2	27	23,7	3,6	0	43,5	310	5,6	160	1	1	1	0	1	1	0	0	0	0	0	0	4	2	1	1	0	0	1	0	0	0	0	0	0	3	3	1	0	0	2	1	0	0	0	0	0
AN0392491707	2	72	2	9	18,5	24,3	3,9	0	25,2	165	6,9	231	1	1	1	0	2	1	0	0	0	0	0	1	6	2	1	1	0	2	1	0	0	0	0	0	0	5	3	1	0	0	2	1	0	0	0	0	0
AN1126671073	2	80	1	10	16,5	21,6			32,1	139	7,7		1	2	1	1	1	1	1	1	0	0	1	2	11	2	2	2	1	2	1	1	1	1	0	1	2	14	3	2	1	0	1	1	1	1	0	0	0
AN1504115857	2	94	1	3	17,5	25	4,1	0	19,5	179	6,5	236	1	1	0	0	1	1	0	0	0	0	0	0	3	2	1	0	0	1	0	0	0	0	0	0	0	2	3	1	0	1	0	0	0	0	0	0	0
AN0426694816	2	88	2	9	19	27,2	3,9	0	17,6	142	6,5	194	1	1	1	1	1	1	1	1	1	0	1	1	10	2	2	1	0	1	1	0	1	0	0	0	1	7	3	1	1	1	1	1	1	1	1	1	0
AN1056816626	2	79	1	8	15	20	3,8	0	18,1	149	6,7	176	1	1	0	0	0	1	0	0	0	0	0	0	2	2	2	0	0	0	1	0	0	0	0	0	0	3	3	1	1	1	0	1	0	0	0	0	0
AN1479532926	2	90	2	2	27,5	29,3	4,3	0	21,2	252	7,2	226	1	1	0	0	0	1	0	0	0	0	0	0	2	2	0	0	0	1	1	0	0	0	0	0	0	2	3	1	0	0	0	0	0	0	0	0	0
AN0932373596	2	77	2	2	15,5	17,2	4,2	0	32,7	198	6,3	247	1	1	1	1	1	1	0	0	0	0	0	0	5	2	1	1	1	1	1	0	0	0	0	0	1	6	3	0	1	0	1	1	0	0	0	0	0
AN0395897922	2	72	2	6	26,5	32,8	4	0	25	196	6,7	261	1	0	0	0	0	0	0	0	0	0	0	0	0	2	1	0	1	0	0	0	0	0	0	0	0	2	3	1	0	0	0	0	0	0	0	0	0
AN0349826053	2	88	1	7	26,5	25,3	4,2	0	16,7	162	7,5	278	1	1	0	0	0	0	0	0	0	0	0	0	1	2	1	0	1	0	0	0	0	0	0	0	0	2	3	1	0	0	0	0	0	0	0	0	0
AN0902227111	2	86	2	5	17,5	26	3,7	0	30,3	185	6,4	265	1	0	0	0	1	1	0	0	0	0	0	0	2	2	2	1	1	1	1	1	0	0	0	0	1	8	3	1	1	1	1	1	0	1	0	0	0
AN0413948612	2	77	2	6	15	26	4,4	0	27,7	161	7,1	293	1	2	1	0	1	1	0	0	0	0	0	1	6	2	2	2	1	1	1	1	1	1	0	1	2	13	3	2	2	1	1	1	1	1	1	0	1
AN0423382264	2	83	2	9	14,5	31,6	3,9	0	35,7	135	6,1	316	1	2	1	1	1	1	0	0	0	0	0	1	7	2	2	1	1	1	1	0	1	0	0	0	1	8	3	1	1	1	1	1	1	0	1	0	0
AN0354858434	2	85	2	6	21	24,4	3,8	0	29	162	6,6	224	1	1	0	0	0	0	0	0	0	0	0	0	1	2	1	1	1	1	1	0	0	0	0	0	0	5	3	1	0	0	0	0	0	0	0	0	0
AN0604210371	2	87	1	8	20,5	29,7	3,4	1	9,3	165	6	224	1	1	0	0	1	1	0	0	0	0	0	0	3	2	1	0	0	1	1	0	0	0	0	0	0	3	3	1	0	0	2	2	0	0	1	0	0
AN1344976748	2	66	1	9	18	21,5	4,3	0	27,6	204	7,7	244	1	1	1	1	1	0	0	0	0	0	0	1	5	2	1	1	1	1	0	0	0	0	0	0	1	5	3	0	2	1	1	1	0	0	0	0	0
Privado	2	83	1	7	27	24,8	4,4	0	20,8	130	6,7	233	1	0	0	0	1	0	0	0	0	0	0	0	1	2	0	0	0	2	0	0	0	0	0	0	0	2	3	0	1	1	1	0	0	0	0	0	0
AN0395457782	2	71	1	10			3,8	0	29,3	209	6,7	172	1	1	1	1	0	0	0	0	0	0	0	0	3	2	2	2	1	1	1	1	1	1	0	1	2	13	3	1	1	1	0	0	1	0	0	1	0
AN0348271326	2	77	2	7	20,5	23	3,7	0	42,5	179	6,3	239	1	2	1	1	1	1	0	0	0	0	0	0	6														3	0	0	1	0	0	0	0	0	0	0
[truncated: 6 more columns]
